# Supplementary material for: A New, Practical Animal Welfare Assessment for Dairy Farmers
Source: Animals (Basel). 2021 Mar 19;11(3):881. doi: 10.3390/ani11030881 (PMC8003747; doi:10.3390/ani11030881)
Supplement: Supplementary file 1 [file animals-11-00881-s001.zip]

Archive with 2 entries (2 files):
- Full Welfare Monitor protocol.docx
- Survey farmers welfare monitor data.xlsx
