# Supplementary material for: A New, Practical Animal Welfare Assessment for Dairy Farmers
Source: Animals (Basel). 2021 Mar 19;11(3):881. doi: 10.3390/ani11030881 (PMC8003747; doi:10.3390/ani11030881)
Supplement: Supplementary file 1 [file animals-11-00881-s001.zip › Survey farmers welfare monitor data.xlsx]

## Sheet: Overview
Indicator	Actions	Total done	Total not done	Total future	Total why				Total satisfied
					Better economic result	More work satisfaction	Better animal health	Better animal welfare	Yes	In between	No
Nutrition	Prevent overheating and/or mold in silage	24	19	2	14	5	8	2	21	4	0		Total # of actions for nutrition	183
	Regularly remove waste from silage pit	24	21	0	6	5	6	3	21	3	0		Total # of actions for water	45
	Ensure that rainwater does not run underneath the silage pit/better clearance of water	12	29	3	4	7	3	1	11	1	2		Total # of actions for housing	111
	Better silage covering (sand/tires)	12	31	1	5	0	2	0	12	2	0		Total # of actions for hygiene	61
	Feeding speed elevated (> 1.5 m/week)	8	36	0	4	3	0	0	8	0	2		Total # of actions for health	138
	Ensure that there is always enough feed available for cows/frequent shove feed	20	24	0	8	1	4	1	11	1	0		Total # of actions for ADF	8
	Prevent overheating and/or mould in feed bunk	15	28	1	5	0	5	1	12	0	0		Total # of actions for grazing	14
	Additional cleaning feed trough	15	29	0	5	2	4	3	11	1	0
	Concentrate incensement in early lactation	14	30	0	5	1	5	1	11	2	0
	Prevention of food selection: better mixed ration	17	24	3	9	2	6	3	15	2	0
	Individual feeding on condition	3	41	0	1	1	2	1	5	1	1
	Improve mineral/vitamin supply	19	23	2	5	1	6	2	8	3	0
Water	Replace/repair (broken) water reservoirs	9	30	4	5	2	3	4	7	2	0
	Place additional water reservoirs	9	31	4	5	3	4	7	10	0	1
	Increase water pressure	2	38	4	1	1	2	3	5	0	1
	Clean water bowls more frequently	25	19	0	6	5	13	6	17	3	0
Housing	More feeding paces (with respect to nr. of animals)	6	36	2	1	1	1	5	6	3	0
	Adjust height of feeding fence	4	38	2	0	1	0	2	6	2	0
	Incline feeding fence	3	39	2	0	0	0	1	4	1	1
	More light in shed	7	32	5	3	6	2	3	10	1	0
	Better ventilation	5	34	5	1	1	2	2	7	0	0
	Rotating bruch	9	31	4	0	2	1	6	7	1	0
	Roughening slates	9	31	4	1	1	1	6	8	2	0
	Rubber on slates	3	38	3	0	0	0	1	2	2	0
	New slates (flat surfaces)	3	39	2	1	1	1	3	4	0	1
	More cubicles (with respect to nr. of animals)	7	35	2	1	1	1	5	7	2	0
	Adjusting cubicle covering (litter)	6	35	3	0	1	3	5	7	2	1
	Deep litter cubicles	2	37	3	1	0	1	0	4	1	0
	New/replace mattresses	5	37	2	0	0	2	2	5	2	0
	Move neck rail (diagonal length)	12	30	2	1	2	2	8	9	1	0
	Different (corrugated) neck rail	10	31	3	1	3	4	7	10	1	0
	Adjust cubicle width	3	38	3	0	0	0	2	4	1	2
	Adjust cubicle length	2	39	3	1	1	2	2	6	0	0
	Give more head space	5	35	4	1	1	1	3	8	0	0
	Brisked board (re)placement	10	32	2	1	1	2	8	8	2	1
Hygiene	Cleaning cubicles more frequently	12	32	0	3	4	5	2	10	2	0
	Cleaning slates more frequently	8	34	2	1	2	3	4	8	2	0
	Purchased manure robot	3	38	3	0	0	0	1	5	1	0
	Placed tube before feeding rack (no feed on slates)	4	40	0	1	1	0	0	7	0	0
	Shave tails	19	25	0	1	8	4	2	13	0	0
	More lime in cubicles	15	28	1	1	2	10	2	13	0	0
Health	Treat scabies	4	38	2	0	0	2	2	5	1	0
	Vaccination mastitis	6	38	0	2	2	1	2	5	2	1
	Vaccination (rest)	7	37	0	2	1	3	3	10	0	0
	Selective dryoff	35	9	0	16	2	2	1	10	14	4
	Culling high somatic cell count cows	19	23	2	7	3	2	1	9	3	2
	Using barrier dip	8	36	0	2	2	4	1	6	3	0
	Place flush system in milking parlour	1	42	1	0	0	0	0	3	0	0
	More active treatment/earlier treatment claw problems	22	22	0	9	3	6	12	16	1	0
	Improve chemical mix footbath	3	41	0	1	0	0	0	3	0	0
	More frequent/regular footbaths	12	31	1	3	2	6	3	10	1	0
	More frequent/regular hoof trimming	11	32	1	2	1	2	3	6	1	0
	Culling severely lame cows	10	33	1	0	3	1	0	7	1	0
Avoidance distance	Adjust breeding goals (behaviour)	2	42	0	0	1	0	0	4	0	0
	Calm treatment of cows	6	37	1	0	2	0	2	6	0	0
Pasturing	Applying appropriate pasture system	14	26	3	4	3	1	3	9	1	1
Total					157	104	151	153	472	82	21

## Sheet: Actions
Actions done per farmer		1	3	4	5	6	7	8	9	10	11	12	13	14	15	16	17	18	19	20	21	22	23	24	25	26	27	28	29	30	31	32	33	34	35	36	37	38	39	40	41	42	43	44	45	46	47	48	49
Indicator	Actions
Nutrition	Prevent overheating and/or mold in silage	0	0	0			1	0	1	0	1	1	1	0	1	1	0	0	0	0	0	1	0	1	0	0	0	0	1	0	1	0	1	0	0	1	0	0	0	0	1	0	0	0	0	1	0	1	1
	Regularly remove waste from silage pit	1	1	0			0	0	1	0	1	1	1	0	1	1	0	0	0	0	1	1	0	1	0	0	0	0	1	0	1	0	1	0	0	1	1	0	0	0	1	0	0	0	0	1	0	0	0
	Ensure that rainwater does not run underneath the silage pit/better clearance of water	0	1	0			1	0	1	0	0	0	0	0	1	0	0	0	0	0	0	0	0	1	0	0	0	0	1	0	0	0	0	0	0	0	0	0	0	0	1	0	0	0	0	0	0	0	0
	Better silage covering (sand/tires)	1	0	0			0	0	1	0	0	0	0	0	0	0	0	0	0	0	0	0	0	1	0	0	0	0	1	0	0	0	1	0	0	0	1	0	0	0	1	0	0	0	0	0	0	1	0
	Feeding speed elevated (> 1.5 m/week)	0	1	0			0	0	1	0	0	0	1	0	1	0	0	0	0	0	0	0	0	0	0	0	0	0	0	0	0	0	0	0	0	0	1	0	0	0	0	0	0	0	0	0	0	0	0
	Ensure that there is always enough feed available for cows/frequent shove feed	1	1	0			1	0	1	0	1	1	0	0	1	0	0	0	0	0	0	0	0	1	0	0	0	0	1	0	1	0	1	0	0	0	1	0	0	0	1	0	0	0	0	1	0	1	0
	Prevent overheating and/or mould in feed bunk	1	0	0			1	0	1	0	1	1	0	0	1	1	0	0	0	0	0	1	0	0	0	0	0	0	1	0	1	0	1	0	0	0	0	0	0	0	1	0	0	0	0	0	0	0	0
	Additional cleaning feed trough	0	0	0			0	0	1	0	1	1	0	0	1	0	0	0	0	0	0	0	0	0	0	0	0	0	1	0	1	0	1	0	0	0	0	0	0	0	0	0	0	1	0	1	0	0	0
	Concentrate incensement in early lactation	1	1	0			0	0	1	0	1	0	0	0	0	0	0	0	0	0	0	0	0	0	0	0	0	0	1	0	0	0	1	0	0	0	1	0	0	0	1	0	0	0	0	1	0	1	0
	Prevention of food selection: better mixed ration	0	0	0			1	0	0	0	0	0	1	0	0	1	0	0	0	0	1	0	0	0	0	0	1	0	1	0	1	0	1	0	0	0	0	1	0	0	1	1	0	0	0	1	0	1	0
	Individual feeding on condition	0	1	0			0	0	0	0	0	0	0	0	1	0	0	0	0	0	0	0	0	0	0	0	0	0	0	0	0	0	1	0	0	0	0	0	0	0	0	0	0	0	0	0	0	0	0
	Improve mineral/vitamin supply	1	0	0			0	0	1	0	1	1	0	0	1	0	0	0	0	1	1	0	1	0	0	0	0	0	1	0	1	0	1	0	0	1	0	0	0	0	0	0	0	0	0	1	0	0	0
Water	Replace/repair (broken) water reservoirs	0	1	0			0	0	1	0	1	0	0	0	0	0	0	0	0	0	0	0	0	0	0	0	0	0	1	0	0	0	0	0	0	0	0	0	0	0	0	0	0	0	0	0	0	0	0
	Place additional water reservoirs	0	0	0			0	0	0	0	1	0	1	0	0	0	0	0	0	0	0	0	0	0	1	0	0	0	0	0	0	0	1	0	0	0	1	0	1	0	0	1	0	0	0	0	0	0	0
	Increase water pressure	0	0	0			0	0	0	0	0	0	0	0	0	0	0	0	0	0	0	0	0	0	0	0	0	0	0	0	0	0	0	0	0	0	0	0	0	0	0	0	0	0	0	0	0	0	0
	Clean water bowls more frequently	0	1	0			0	0	1	0	1	1	1	1	1	1	1	0	0	0	0	1	1	1	0	0	1	0	1	0	0	0	1	0	0	1	1	0	0	0	1	1	0	1	0	1	1	1	0
Housing	More feeding paces (with respect to nr. of animals)	0	0	0			0	0	1	0	1	0	0	0	0	0	0	0	0	0	1	1	0	0	0	0	0	0	0	0	0	0	0	0	0	0	0	0	0	0	0	0	0	0	0	0	0	0	0
	Adjust height of feeding fence	0	0	0			0	0	1	0	0	0	0	0	0	0	0	0	0	0	0	1	0	1	0	0	0	0	0	0	0	0	0	0	0	0	0	0	0	0	0	0	0	0	0	0	0	0	0
	Incline feeding fence	0	0	0			0	0	0	0	0	0	0	0	0	0	0	0	0	0	0	1	0	0	0	0	0	0	0	0	0	0	0	0	0	0	0	0	1	0	0	0	0	0	0	0	0	0	0
	More light in shed	0	1	0			0	0	1	0	1	0	0	0	0	0	0	0	0	0	0	0	0	0	0	0	0	0	0	0	0	0	0	0	0	0	0	0	0	0	0	1	0	0	0	0	0	0	0
	Better ventilation	0	0	0			1	0	1	0	1	0	0	0	0	0	0	0	0	0	0	0	0	0	0	0	0	0	0	0	0	0	0	0	0	0	0	0	0	0	0	0	1	0	0	0	0	0	0
	Rotating bruch	0	1	0			1	0	1	0	0	0	0	0	1	0	0	0	0	0	0	0	0	0	0	0	0	0	1	0	1	0	0	0	0	0	0	0	0	0	0	1	0	1	0	0	0	0	0
	Roughening slates	0	0	0			1	0	1	0	0	0	0	1	0	0	0	0	0	0	0	0	0	0	0	0	1	0	1	0	1	0	1	0	0	0	0	1	0	0	1	0	0	0	0	0	0	0	0
	Rubber on slates	0	0	0			1	0	0	0	0	0	0	0	0	0	0	0	0	0	0	0	0	0	0	0	0	0	0	0	0	0	1	0	0	0	0	0	0	0	0	0	0	0	0	0	0	0	0
	New slates (flat surfaces)	0	0	0			0	0	0	0	1	0	0	0	0	0	0	0	0	1	0	0	0	0	0	0	0	0	0	0	0	0	0	0	0	0	0	0	0	0	0	0	0	0	0	0	0	0	0
	More cubicles (with respect to nr. of animals)	1	1	0			0	0	1	0	1	0	1	0	0	0	0	0	0	0	0	1	0	0	0	0	0	0	0	0	0	0	0	0	0	0	0	0	1	0	0	0	0	0	0	0	0	0	0
	Adjusting cubicle covering (litter)	0	0	0			0	0	1	0	0	1	0	0	0	0	1	0	0	0	0	1	0	0	0	0	0	0	0	0	0	0	0	0	0	0	0	0	0	0	0	0	0	0	0	0	1	0	0
	Deep litter cubicles	0	0	0			0	0	0	0	0	0	0	0	0	1	0	0	0	0	0	0	0	0	0	0	0	0	0	0	0	0	0	0	0	0	0	0	0	0	0	0	0	0	0	0	0	0	0
	New/replace mattresses	0	1	0			0	0	0	0	1	0	0	0	0	0	0	0	0	0	0	0	0	0	0	0	1	0	1	0	0	0	0	0	0	0	0	0	0	0	0	0	0	0	0	0	0	0	0
	Move neck rail (diagonal length)	0	0	0			0	0	1	0	0	0	0	0	0	0	0	0	0	0	0	0	0	0	0	1	0	0	0	0	1	0	0	0	0	1	1	0	1	0	0	0	0	0	0	1	0	0	1
	Different (corrugated) neck rail	0	0	0			1	0	0	0	0	0	0	0	0	0	0	0	0	0	1	0	0	0	1	0	1	0	1	0	1	0	0	0	0	0	0	0	1	0	0	0	0	0	0	0	1	0	0
	Adjust cubicle width	0	0	0			0	0	0	0	1	0	0	0	0	0	0	0	0	0	0	0	0	0	0	0	0	0	0	0	0	0	0	0	0	0	0	0	0	0	0	0	0	0	0	0	0	0	0
	Adjust cubicle length	0	0	0			0	0	0	0	0	0	0	0	0	0	0	0	0	0	0	0	0	0	0	0	0	0	0	0	1	0	0	0	0	0	0	0	0	0	0	0	1	0	0	0	0	0	0
	Give more head space	0	0	0			0	0	0	0	1	0	0	0	0	0	0	0	0	0	0	0	0	0	0	0	0	0	0	0	1	0	0	0	0	0	0	0	0	0	0	0	1	0	0	0	0	0	0
	Brisket board (re)placement	1	0	0			0	0	1	0	1	0	0	0	0	0	0	0	0	0	0	0	0	0	0	0	1	0	1	0	0	0	0	0	0	1	1	0	0	0	0	0	0	0	0	1	0	0	0
Hygiene	Cleaning cubicles more frequently	1	0	0			1	0	1	0	0	1	0	0	1	0	1	0	0	0	1	0	0	0	0	0	0	0	0	0	0	0	1	0	0	1	1	0	0	0	0	0	0	0	0	0	0	1	0
	Cleaning slates more frequently	1	0	0			0	0	1	0	0	0	0	1	0	0	0	0	0	0	1	0	0	0	0	0	0	0	1	0	0	0	1	0	0	1	1	0	0	0	0	0	0	0	0	0	0	0	0
	Purchased manure robot	0	0	0			1	0	0	0	0	0	0	0	0	0	0	0	0	0	0	0	0	0	0	0	0	0	0	0	0	0	0	0	0	0	1	0	0	0	0	0	0	0	0	0	0	0	0
	Placed tube before feeding rack (no feed on slates)	0	0	0			1	0	0	0	0	0	0	0	0	0	0	0	0	0	0	0	0	0	0	0	0	0	1	0	0	0	0	0	0	0	0	0	0	0	0	0	0	1	0	0	0	0	0
	Shave tails	1	1	0			0	0	1	0	1	1	1	0	1	0	0	0	0	0	0	1	0	0	0	1	1	0	1	0	1	0	0	0	0	1	1	0	0	0	0	0	0	1	0	1	0	1	0
	More lime in cubicles	0	0	0			1	0	1	0	1	1	0	0	0	0	1	0	0	1	1	0	0	0	0	1	0	0	1	0	1	0	0	0	0	1	1	0	0	0	1	0	0	0	0	1	0	0	0
Health	Treat scabies	0	0	0			0	0	0	0	0	0	0	0	0	0	0	0	0	0	0	0	0	0	0	1	0	0	0	0	0	0	0	0	0	1	0	0	0	0	0	0	0	0	0	1	0	0	0
	Vaccination mastitis	1	0	0			0	0	0	0	0	0	0	0	0	0	0	0	0	0	1	0	1	0	0	0	0	0	1	0	0	0	0	0	0	0	0	0	0	0	0	0	0	0	0	1	0	0	0
	Vaccination (rest)	0	1	0			0	0	0	0	0	1	1	0	0	0	0	0	0	0	0	0	0	0	0	0	0	0	0	0	0	0	0	0	0	0	0	0	0	0	1	0	0	0	0	1	0	0	0
	Selective dryoff	1	1	0			0	0	1	0	1	1	1	1	1	0	1	0	0	1	1	1	1	1	1	1	1	0	1	0	1	0	0	0	0	1	1	1	1	0	1	1	1	1	0	1	0	1	0
	Culling high somatic cell count cows	0	1	0			1	0	1	0	1	1	0	0	1	0	0	0	0	0	0	0	0	0	1	1	0	0	0	0	0	0	0	0	0	1	1	0	1	0	1	0	0	1	0	1	0	1	0
	Using barrier dip	1	0	0			1	0	0	0	1	1	0	0	0	0	0	0	0	0	0	0	0	0	0	0	0	0	0	0	1	0	0	0	0	0	0	0	0	0	0	0	0	0	0	0	0	0	0
	Place flush system in milking parlour	0	0	0			0	0	0	0	0	0	0	0	0	0	0	0	0	0	0	0	0	0	0	0	0	0	0	0	0	0	0	0	0	0	0	0	0	0	0	0	0	0	0	0	0	0	0
	More active treatment/earlier treatment claw problems	1	1	0			1	0	1	0	1	1	1	1	1	1	0	0	0	0	0	0	0	1	0	1	0	0	0	0	1	0	0	0	0	0	1	0	1	0	1	0	0	0	0	0	0	1	0
	Improve chemical mix footbath	0	0	0			1	0	0	0	0	0	0	0	0	0	0	0	0	0	0	0	0	0	0	0	0	0	0	0	0	0	0	0	0	0	0	0	0	0	0	0	0	0	0	0	0	0	0
	More frequent/regular footbaths	1	0	0			1	0	0	0	0	0	0	0	0	0	0	0	0	0	1	1	0	0	0	0	0	0	0	0	0	0	0	0	0	0	1	0	1	0	1	0	1	0	0	1	0	1	0
	More frequent/regular hoof trimming	1	0	0			1	0	1	0	0	1	0	1	1	0	0	0	0	0	0	0	0	0	0	0	0	0	0	0	1	0	0	0	0	0	1	0	1	0	0	0	0	0	0	1	0	0	0
	Culling severely lame cows	1	1	0			0	0	1	0	0	1	0	0	1	0	0	0	0	0	0	0	0	1	0	0	0	0	0	0	1	0	0	0	0	0	0	0	0	0	0	0	0	0	0	1	0	0	0
Avoidance distance	Adjust breeding goals (behaviour)	0	0	0			1	0	0	0	0	0	0	0	1	0	0	0	0	0	0	0	0	0	0	0	0	0	0	0	0	0	0	0	0	0	0	0	0	0	0	0	0	0	0	0	0	0	0
	Calm treatment of cows	0	0	0			1	0	1	0	0	1	0	0	1	0	0	0	0	0	0	0	0	0	0	0	0	0	0	0	0	0	0	0	0	0	0	0	0	0	0	0	0	0	0	0	0	0	0
Pasturing	Applying appropriate pasture system	0	1	0			0	0	1	0	0	1	0	0	1	0	0	0	0	1	0	0	0	0	0	0	0	0	0	0	0	0	0	0	0	1	1	0	0	0	0	0	1	1	0	1	0	0	0
Advisors	Nutrition specialist	0	0	0			0	0	1	0	1	1	1	1	1	1	0	0	0	1	1	0	1	0	0	1	1	0	1	0	0	0	1	0	0	1	1	0	0	1	1	1	0	0	0	0	0	1	0
	Veterinarian	1	0	0			0	0	1	0	1	1	1	1	1	1	1	0	0	1	1	0	0	0	0	1	0	0	1	0	1	0	0	0	0	1	1	0	1	1	1	0	1	0	0	1	1	1	0
	Building consultant	0	1	0			0	0	0	0	0	0	0	0	0	0	0	0	0	0	0	0	0	0	0	0	0	0	1	0	0	0	0	0	0	0	0	0	0	1	0	0	0	0	0	0	0	0	0
	Grazing consultant	0	0	0			0	0	0	0	0	0	0	0	0	0	0	0	0	0	0	0	0	0	0	0	0	0	0	0	0	0	0	0	0	0	0	0	0	0	0	0	0	0	0	0	0	0	0
[truncated: 11 more columns]

## Sheet: Improvements
Are scores of measurement 1 compared to measurement 4 improved?														Implemented improvement on farm?		yes = 1	no = 0
farm		Nutrition (lean cows)	Water	Diagonal	Width cubicles	Hygiene	Locomotion	Skin disorders	Diseases	ADF	Pasture			farm		Nutrition (lean cows)	Water	Diagonal	Width cubicles	Hygiene	Locomotion	Skin disorders	Diseases	ADF	Pasture
1		No improvement	Improved	No improvement	No improvement	Improved	Improved	No improvement	No improvement	No improvement	No improvement			1		1	0	0	0	1	1	1	1	0	0
3		No improvement	Worsened	No improvement	No improvement	No improvement	Improved	No improvement	No improvement	No improvement	Improved			3		1	1	0	0	1	1	1	1	0	1
4		No improvement	No improvement	Worsened	No improvement	Improved	Improved	Improved	Worsened	No improvement	No improvement			4
5		Improved	No improvement	No improvement	No improvement	Improved	Improved	No improvement	Worsened	Worsened	Worsened			5
6		No improvement	Worsened	No improvement	No improvement	No improvement	Improved	No improvement	No improvement	No improvement	Worsened			6
7		No improvement	Worsened	Improved	No improvement	No improvement	Improved	No improvement	Improved	Improved	No improvement			7		1	0	1	0	1	1	1	1	1	0
8		Improved	No improvement	No improvement	No improvement	Improved	Improved	No improvement	No improvement	No improvement	No improvement			8
9		No improvement	Improved	No improvement	No improvement	Worsened	Improved	No improvement	No improvement	Improved	No improvement			9		1	1	1	0	1	1	1	1	1	1
10		No improvement	No improvement	No improvement	No improvement	Improved	Improved	No improvement	Improved	Improved	No improvement			10
11		Improved	Improved	No improvement	No improvement	Improved	Improved	No improvement	No improvement	No improvement	No improvement			11		1	1	0	1	1	1	1	1	0	0
12		Improved	Improved	No improvement	No improvement	Improved	Improved	No improvement	No improvement	No improvement	No improvement			12		1	1	0	0	1	1	1	1	1	1
13		Improved	Improved	Worsened	No improvement	Improved	Improved	No improvement	No improvement	No improvement	No improvement			13		1	1	0	0	1	1	0	1	0	0
14		No improvement	No improvement	No improvement	No improvement	No improvement	Improved	No improvement	No improvement	Improved	No improvement			14		0	1	0	0	1	1	0	1	0	0
15		Worsened	Worsened	No improvement	No improvement	Improved	Worsened	No improvement	No improvement	Improved	No improvement			15		1	1	0	0	1	1	0	1	1	1
16		No improvement	No improvement	No improvement	No improvement	Worsened	No improvement	Worsened	Worsened	No improvement	No improvement			16		1	1	0	0	0	1	1	0	0	0
17		No improvement	No improvement	No improvement	No improvement	Worsened	Worsened	Improved	Improved	Worsened	Worsened			17		0	1	0	0	1	0	1	1	0	0
18		No improvement	No improvement	No improvement	No improvement	Worsened	No improvement	Worsened	Improved	No improvement	Worsened			18
19		Improved	No improvement	No improvement	No improvement	No improvement	Worsened	Improved	Improved	No improvement	No improvement			19
20		No improvement	Worsened	No improvement	No improvement	Worsened	Worsened	No improvement	No improvement	Improved	No improvement			20		1	0	0	0	1	1	0	1	0	1
21		Worsened	Worsened	No improvement	No improvement	Improved	Improved	No improvement	Worsened	No improvement	No improvement			21		1	0	1	0	1	1	1	1	0	0
22		No improvement	Worsened	No improvement	No improvement	Improved	No improvement	No improvement	Improved	No improvement	No improvement			22		1	1	0	0	1	1	1	1	0	0
23		No improvement	Worsened	No improvement	No improvement	Improved	No improvement	Worsened	Worsened	Worsened	No improvement			23		1	1	0	0	0	0	0	1	0	0
24		Worsened	No improvement	No improvement	No improvement	Worsened	No improvement	Worsened	No improvement	Improved	No improvement			24		1	1	0	0	0	1	1	1	0	0
25		No improvement	Worsened	Improved	No improvement	Improved	Worsened	Worsened	No improvement	Worsened	No improvement			25		0	1	1	0	0	0	1	1	0	0
26		No improvement	Worsened	Improved	No improvement	Worsened	Improved	No improvement	Worsened	No improvement	No improvement			26		0	0	1	0	1	1	1	1	0	0
27		No improvement	Worsened	Improved	No improvement	Worsened	No improvement	Worsened	Worsened	No improvement	No improvement			27		1	1	1	0	1	1	1	1	0	0
28		No improvement	No improvement	No improvement	No improvement	Improved	No improvement	Worsened	No improvement	No improvement	No improvement			28		0	0	0	0	0	0	0	0	0	0
29		No improvement	No improvement	No improvement	No improvement	Worsened	Worsened	No improvement	Worsened	No improvement	No improvement			29		1	1	1	0	1	1	1	1	0	0
30		No improvement	Worsened	Improved	No improvement	Worsened	Improved	No improvement	Worsened	No improvement	No improvement			30
31		No improvement	No improvement	Improved	Improved	No improvement	Improved	Improved	Improved	Improved	No improvement			31		1	0	1	0	1	1	1	1	0	0
32		No improvement	No improvement	Worsened	No improvement	No improvement	Improved	Improved	No improvement	No improvement	No improvement			32
33		No improvement	Worsened	No improvement	No improvement	No improvement	Improved	Worsened	Improved	Worsened	No improvement			33		1	1	0	0	1	1	0	0	0	0
34		No improvement	No improvement	Worsened	No improvement	No improvement	Improved	Worsened	Worsened	Improved	No improvement			34		0	0	0	0	0	0	0	0	0	0
35		Improved	Improved	No improvement	No improvement	No improvement	Improved	Improved	No improvement	No improvement	No improvement			35
36		No improvement	No improvement	No improvement	No improvement	No improvement	No improvement	Improved	Improved	No improvement	No improvement			36		1	1	1	0	1	0	1	1	0	1
37		No improvement	No improvement	No improvement	No improvement	Worsened	Improved	Improved	Improved	Improved	No improvement			37		1	1	1	0	1	1	1	1	0	1
38		No improvement	No improvement	No improvement	No improvement	Worsened	Worsened	No improvement	No improvement	Worsened	No improvement			38		1	0	0	0	0	1	0	1	0	0
39		No improvement	No improvement	Improved	No improvement	Worsened	Improved	Improved	No improvement	Improved	No improvement			39		0	1	1	0	0	1	1	1	0	0
40		No improvement	Worsened	No improvement	No improvement	Worsened	No improvement	Worsened	No improvement	Worsened	Improved			40		0	0	0	0	0	0	0	0	0	0
41		No improvement	No improvement	No improvement	No improvement	Worsened	Improved	No improvement	Worsened	No improvement	Worsened			41		1	1	0	0	1	1	0	1	0	0
42		Improved	No improvement	No improvement	No improvement	Worsened	Improved	Improved	Worsened	Improved	No improvement			42		1	1	0	0	0	0	0	1	0	0
43		No improvement	Improved	Improved	No improvement	Worsened	No improvement	Improved	No improvement	Worsened	No improvement			43		0	0	1	0	0	1	1	1	0	1
44		No improvement	Worsened	No improvement	No improvement	No improvement	Worsened	No improvement	No improvement	Worsened	Improved			44		1	1	0	0	1	0	0	1	0	1
45		No improvement	Improved	No improvement	Improved	No improvement	Improved	Improved	Worsened	No improvement	Worsened			45
46		No improvement	Worsened	Improved	No improvement	Worsened	Worsened	No improvement	Worsened	Worsened	No improvement			46		1	1	1	0	1	1	1	1	0	1
47		No improvement	No improvement	No improvement	No improvement	Improved	No improvement	Improved	Improved	No improvement	No improvement			47		0	1	1	0	0	0	1	0	0	0
48		No improvement	No improvement	No improvement	No improvement	No improvement	Worsened	No improvement	Worsened	No improvement	Improved			48		1	1	0	0	1	1	0	1	0	0
49		Improved	No improvement	Improved	Improved	No improvement	No improvement	Worsened	No improvement	No improvement	No improvement			49		1	0	1	0	0	0	1	0	0	0
50		Improved	No improvement	Worsened	No improvement	Worsened	No improvement	Worsened	Worsened	Improved	No improvement			50		1	1	1	0	1	1	1	1	0	0
51		Improved	Worsened	Worsened	No improvement	No improvement	No improvement	Improved	Worsened	No improvement	No improvement			51		1	1	1	1	0	1	1	1	1	1
52		No improvement	Worsened	Improved	Improved	No improvement	No improvement	Worsened	Worsened	No improvement	No improvement			52		1	1	1	1	0	0	1	1	0	0
53		Improved	Worsened	No improvement	No improvement	Worsened	Improved	Worsened	Worsened	Worsened	No improvement			53		1	0	0	0	0	1	1	1	0	1
54		No improvement	No improvement	No improvement	No improvement	Worsened	Worsened	No improvement	No improvement	No improvement	No improvement			54		1	0	0	0	0	0	0	0	0	0
55		Improved	Worsened	No improvement	No improvement	Worsened	No improvement	No improvement	No improvement	No improvement	No improvement			55		0	0	0	0	0	0	0	1	0	0
56		Improved	No improvement	No improvement	No improvement	No improvement	No improvement	No improvement	No improvement	Improved	Worsened			56		1	1	0	0	1	1	0	1	1	0
57		Worsened	Worsened	Improved	No improvement	Worsened	Worsened	No improvement	No improvement	Improved	No improvement			57		1	1	0	0	1	1	1	0	0	0
58		No improvement	Worsened	No improvement	No improvement	No improvement	Improved	Improved	Worsened	No improvement	Improved			58		1	0	0	0	1	1	0	1	0	1
59		No improvement	Worsened	Improved	No improvement	No improvement	No improvement	Worsened	Worsened	No improvement	No improvement			59		1	1	1	0	1	1	1	1	0	1
60		No improvement	No improvement	Improved	No improvement	Worsened	Improved	Improved	Worsened	Worsened	No improvement			60
															Total	36	31	19	3	29	33	29	38	6	14

## Sheet: Farmer 5
	Survay farmers - Project Welfare monitor dairy cattle																				Yes	Yes (future
	Name farm																			Improvement for nutrition	0	0
	Adress																			Improvement for water	0	0
	Date																			Improvement for diagonal	0	0
																				Improvement for width boxes	0	0
	• Indicate whether you have done an improvement (or not) in the last 3 years (in this project), or if you are planning to do so in the future (next 2 years). • Why have you done this? Choose one main reason (Enter nothing if not applicable). • Please indicate whether you are satisfied with the result (Enter nothing if not applicable).																			Improvement for hygiene	0	0
																				Improvement for locomotion	0	0
																				Improvement for skin disorders	0	0
																				Improvement for diseases	0	0
																				Improvement for ADF	0	0
	Indicator	Actions						Done	Not done	Future	Why				Satisfied					Imrpovement for pasturing	0	0
											Better economic result	Better work satisfaction	Better animal health	Better animal welfare	Yes	In between	No
	Nutrition	Prevent overheating and/or mold in silage
		Regularly remove waste from silage pit
		Ensure that rainwater does not run underneath the silage pit/better clearance of water
		Better silage covering (sand/tires)
		Feeding speed elevated (> 1.5 m/week)
		Ensure that there is always enough feed available for cows/frequent shove feed
		Prevent overheating and/or mould in feed bunk
		Additional cleaning feed trough
		Concentrate incensement in early lactation
		Prevention of food selection: better mixed ration
		Individual feeding on condition
		Improve mineral/vitamin supply
	Water	Replace/repair (broken) water reservoirs
		Place additional water reservoirs
		Increase water pressure
		Clean water bowls more frequently
	Housing	More feeding paces (with respect to nr. of animals)
		Adjust height of feeding fence
		Incline feeding fence
		More light in shed
		Better ventilation
		Rotating bruch
		Roughening slates
		Rubber on slates
		New slates (flat surfaces)
		More cubicles (with respect to nr. of animals)
		Adjusting cubicle covering (litter)
		Deep litter cubicles
		New/replace mattresses
		Move schoftboom (diagonal length)
		Different (corrugated) shoftboom
		Adjust cubicle width
		Adjust cubicle length
		Give more head space
		Knieboom (re)placement
	Hygiene	Cleaning cubicles more frequently
		Cleaning slates more frequently
		Purchased manure robot
		Placed tube before feeding rack (no feed on slates)
		Shave tails
		More lime in cubicles
	Health	Treat scabies
		Vaccination mastitis
		Vaccination (rest)
		Selective dryoff
		Culling high somatic cell count cows
		Using barrier dip
		Place flush system in milking parlour
		More active treatment/earlier treatment claw problems
		Improve chemical mix footbath
		More frequent/regular footbaths
		More frequent/regular hoof trimming
		Culling severely lame cows
	Avoidance distance	Adjust breeding goals (behaviour)
		Calm treatment of cows
	Pasturing	Applying appropriate pasture system
	Did you involve other advisors to take/implement actions? If yes, who?
		Nutrition specialist
		Veterinarian
		Building consultant
		Grazing consultant
	Do you have tips/improvements for the welfare monitor?
	Mention one top and one flop:
	Flop:
	Top:
	Other comments:

## Sheet: Farmer 6
	Survay farmers - Project Welfare monitor dairy cattle																				Yes	Yes (future
	Name farm																			Improvement for nutrition	0	0
	Adress																			Improvement for water	0	0
	Date																			Improvement for diagonal	0	0
																				Improvement for width boxes	0	0
	• Indicate whether you have done an improvement (or not) in the last 3 years (in this project), or if you are planning to do so in the future (next 2 years). • Why have you done this? Choose one main reason (Enter nothing if not applicable). • Please indicate whether you are satisfied with the result (Enter nothing if not applicable).																			Improvement for hygiene	0	0
																				Improvement for locomotion	0	0
																				Improvement for skin disorders	0	0
																				Improvement for diseases	0	0
																				Improvement for ADF	0	0
	Indicator	Actions						Done	Not done	Future	Why				Satisfied					Imrpovement for pasturing	0	0
											Better economic result	Better work satisfaction	Better animal health	Better animal welfare	Yes	In between	No
	Nutrition	Prevent overheating and/or mold in silage
		Regularly remove waste from silage pit
		Ensure that rainwater does not run underneath the silage pit/better clearance of water
		Better silage covering (sand/tires)
		Feeding speed elevated (> 1.5 m/week)
		Ensure that there is always enough feed available for cows/frequent shove feed
		Prevent overheating and/or mould in feed bunk
		Additional cleaning feed trough
		Concentrate incensement in early lactation
		Prevention of food selection: better mixed ration
		Individual feeding on condition
		Improve mineral/vitamin supply
	Water	Replace/repair (broken) water reservoirs
		Place additional water reservoirs
		Increase water pressure
		Clean water bowls more frequently
	Housing	More feeding paces (with respect to nr. of animals)
		Adjust height of feeding fence
		Incline feeding fence
		More light in shed
		Better ventilation
		Rotating bruch
		Roughening slates
		Rubber on slates
		New slates (flat surfaces)
		More cubicles (with respect to nr. of animals)
		Adjusting cubicle covering (litter)
		Deep litter cubicles
		New/replace mattresses
		Move schoftboom (diagonal length)
		Different (corrugated) shoftboom
		Adjust cubicle width
		Adjust cubicle length
		Give more head space
		Knieboom (re)placement
	Hygiene	Cleaning cubicles more frequently
		Cleaning slates more frequently
		Purchased manure robot
		Placed tube before feeding rack (no feed on slates)
		Shave tails
		More lime in cubicles
	Health	Treat scabies
		Vaccination mastitis
		Vaccination (rest)
		Selective dryoff
		Culling high somatic cell count cows
		Using barrier dip
		Place flush system in milking parlour
		More active treatment/earlier treatment claw problems
		Improve chemical mix footbath
		More frequent/regular footbaths
		More frequent/regular hoof trimming
		Culling severely lame cows
	Avoidance distance	Adjust breeding goals (behaviour)
		Calm treatment of cows
	Pasturing	Applying appropriate pasture system
	Did you involve other advisors to take/implement actions? If yes, who?
		Nutrition specialist
		Veterinarian
		Building consultant
		Grazing consultant
	Do you have tips/improvements for the welfare monitor?
	Mention one top and one flop:
	Flop:
	Top:
	Other comments:

## Sheet: Survay
	Survay farmers - Project Welfare monitor dairy cattle
	Name farm
	Adress
	Date
	• Indicate whether you have done an improvement (or not) in the last 3 years (in this project), or if you are planning to do so in the future (next 2 years). • Why have you done this? Choose one main reason (Enter nothing if not applicable). • Please indicate whether you are satisfied with the result (Enter nothing if not applicable).
	Indicator	Actions						Done	Not done	Future	Why				Satisfied
											Better economic result	Better work satisfaction	Better animal health	Better animal welfare	Yes	In between	No
	Nutrition	Prevent overheating and/or mold in silage
		Regularly remove waste from silage pit
		Ensure that rainwater does not run underneath the silage pit/better clearance of water
		Better silage covering (sand/tires)
		Feeding speed elevated (> 1.5 m/week)
		Ensure that there is always enough feed available for cows/frequent shove feed
		Prevent overheating and/or mould in feed bunk
		Additional cleaning feed trough
		Concentrate incensement in early lactation
		Prevention of food selection: better mixed ration
		Individual feeding on condition
		Improve mineral/vitamin supply
	Water	Replace/repair (broken) water reservoirs
		Place additional water reservoirs
		Increase water pressure
		Clean water bowls more frequently
	Housing	More feeding paces (with respect to nr. of animals)
		Adjust height of feeding fence
		Incline feeding fence
		More light in shed
		Better ventilation
		Rotating bruch
		Roughening slates
		Rubber on slates
		New slates (flat surfaces)
		More cubicles (with respect to nr. of animals)
		Adjusting cubicle covering (litter)
		Deep litter cubicles
		New/replace mattresses
		Move schoftboom (diagonal length)
		Different (corrugated) shoftboom
		Adjust cubicle width
		Adjust cubicle length
		Give more head space
		Knieboom (re)placement
	Hygiene	Cleaning cubicles more frequently
		Cleaning slates more frequently
		Purchased manure robot
		Placed tube before feeding rack (no feed on slates)
		Shave tails
		More lime in cubicles
	Health	Treat scabies
		Vaccination mastitis
		Vaccination (rest)
		Selective dryoff
		Culling high somatic cell count cows
		Using barrier dip
		Place flush system in milking parlour
		More active treatment/earlier treatment claw problems
		Improve chemical mix footbath
		More frequent/regular footbaths
		More frequent/regular hoof trimming
		Culling severely lame cows
	Avoidance distance	Adjust breeding goals (behaviour)
		Calm treatment of cows
	Pasturing	Applying appropriate pasture system
	Did you involve other advisors to take/implement actions? If yes, who?
		Nutrition specialist
		Veterinarian
		Building consultant
		Grazing consultant
	Do you have tips/improvements for the welfare monitor?
	Mention one top and one flop:
	Flop:
	Top:
	Other comments:
